# Supplementary material for: Estimation of influenza incidence and analysis of epidemic characteristics from 2009 to 2022 in Zhejiang Province, China
Source: Front Public Health. 2023 May 18;11:1154944. doi: 10.3389/fpubh.2023.1154944 (PMC10328336; doi:10.3389/fpubh.2023.1154944)
Supplement: Supplementary file 1 [file Data_Sheet_1.xlsx]

## Sheet: Sheet1
week	reported incidence	Percentage of ILI in outpatient cases	Positive rate
200901	0.003861	5.79	0
200902	0.0057915	6.12	1.96078
200903	0.00965251	6.41	0
200904	0.034749	5.99	19.7183
200905	0.0250965	7.81	27.6596
200906	0.0057915	4.93	6
200907	0.015444	5.21	10
200908	0.0289575	5.26	8.16327
200909	0.127413	6.2	11.1111
200910	0.0830116	7.07	0
200911	0.0984556	6.49	7.89474
200912	0.133205	7.13	14.0625
200913	0.104247	7	12.5
200914	0.0945946	7.09	4.25532
200915	0.050193	6.61	5.35714
200916	0.179537	6.86	14.0351
200917	0.0521235	6.5	1.81818
200918	0.0173745	6.3	2.04082
200919	0.15251	6.05	0
200920	0.127413	5.87	4.10959
200921	0.0289575	6.44	2.77778
200922	0.0849421	7.19	1.65289
200923	0.0830116	5.65	0
200924	0.19112	4.89	3.125
200925	0.129344	5.48	4.2471
200926	0.061776	5.42	2.15517
200927	0.0810811	5.51	10.0719
200928	0.0714285	5.4	13.4276
200929	0.110039	5.67	12.4567
200930	0.166023	6.29	12.9794
200931	0.341699	6.7	24.086
200932	0.708494	7.21	43.9781
200933	0.650579	8.62	50.1718
200934	0.700772	8.49	56.4195
200935	0.671814	7.97	55.8442
200936	1.59266	7.78	58.8477
200937	1.55212	8.29	45.5056
200938	0.685328	8.89	36.803
200939	0.283784	8.29	32.1429
200940	0.123552	7.73	38.6087
200941	0.100386	5.98	28.3784
200942	0.146718	6.12	39.9083
200943	0.164093	7.41	48.2517
200944	0.258687	7.81	49.1461
200945	0.357143	7.78	51.8962
200946	0.366795	8.71	51.7578
200947	0.627413	12.75	66.3808
200948	1.12934	12.11	59.2299
200949	0.472973	7.66	46.732
200950	0.351351	6.34	37.358
200951	0.166023	5.2	37.5433
200952	0.175676	4.08	33.4653
200953	0.156371	3.57	25.0489
201001	0.166023	3.38	21.1864
201002	0.337838	3.45	20.0855
201003	0.415058	3.83	12.7983
201004	0.397683	3.95	10.3604
201005	0.339768	3.32	13.7097
201006	0.216216	3.43	6.66667
201007	0.22973	3.46	7.08955
201008	0.299228	3.2	4.52128
201009	0.216216	2.78	3.81232
201010	0.34556	3.03	6.23229
201011	0.287645	3.23	3.13316
201012	0.250965	2.96	3.8961
201013	0.156371	2.85	3.73333
201014	0.175676	2.73	3.125
201015	0.140927	2.63	4.55764
201016	0.110039	2.55	2.13333
201017	0.073359	2.82	0.828729
201018	0.0752895	2.56	0.304878
201019	0.050193	2.4	0.621118
201020	0.171815	2.47	0.271003
201021	0.0868726	2.67	0
201022	0.019305	2.25	0
201023	0.015444	2.22	0
201024	0.023166	2.49	0
201025	0.0212355	2.44	0
201026	0.015444	2.44	0.294118
201027	0.0135135	2.26	0
201028	0.0366795	2.33	0.277008
201029	0.0289575	2.35	0
201030	0.030888	2.31	1.62162
201031	0.030888	2.36	1.69492
201032	0.0366795	2.2	7.1875
201033	0.0830116	2.37	6.6474
201034	0.110039	2.28	13.2075
201035	0.127413	2.46	15.9091
201036	0.142857	2.92	25.3602
201037	0.171815	3.06	26.8519
201038	0.121622	3.16	30.7087
201039	0.106178	2.61	30.7692
201040	0.0965251	2.55	29.7297
201041	0.073359	2.09	18.7773
201042	0.0675675	1.96	18.6957
201043	0.061776	1.98	13.1737
201044	0.030888	2.13	6.66667
201045	0.0250965	2.01	4.48718
201046	0.0328185	1.86	5.51724
201047	0.0328185	1.92	2.71739
201048	0.0250965	1.84	2.72109
201049	0.015444	1.69	1.52672
201050	0.0250965	1.74	1.38889
201051	0.0250965	1.87	4.54545
201052	0.0366795	1.94	10.596
201101	0.0532825	2.04	17.5325
201102	0.0661438	2.98	44.9735
201103	0.0992158	4.15	53.3088
201104	0.237015	3.55	58.6777
201105	0.0863545	4.02	48.4127
201106	0.0661438	2.58	39.1566
201107	0.0845171	2.1	30.4569
201108	0.148824	2.61	17.0732
201109	0.0808425	2.63	6.41711
201110	0.0790051	2.82	11.6751
201111	0.0643065	2.93	2.38095
201112	0.104728	2.82	5.71429
201113	0.132288	2.95	6.38298
201114	0.0698185	2.65	5.66038
201115	0.0514452	2.97	2.94118
201116	0.0808425	2.98	1.3245
201117	0.13045	3.15	4.97238
201118	0.0404212	2.84	0.704225
201119	0.0496079	3.16	1.26582
201120	0.0532825	2.89	1.74419
201121	0.0992158	2.59	0.680272
201122	0.0312346	2.68	1.37931
201123	0.0312346	2.49	0.70922
201124	0.0275599	2.62	0.740741
201125	0.0661438	2.69	0.689655
201126	0.0367466	2.77	0
201127	0.0312346	2.52	0
201128	0.0275599	2.59	0
201129	0.0422586	2.62	0.653595
201130	0.0551199	2.74	0
201131	0.0275599	2.48	0.699301
201132	0.0367466	2.62	0
201133	0.0385839	2.49	0
201134	0.0569572	2.45	0
201135	0.0293973	2.55	0
201136	0.0275599	2.72	0
201137	0.0275599	2.78	0
201138	0.0698185	2.58	0
201139	0.0514452	2.36	0
201140	0.0367466	2.22	0
201141	0.0404212	2.49	0
201142	0.0679812	2.28	0
201143	0.0698185	2.3	0
201144	0.0330719	2.13	0
201145	0.0422586	2.41	0
201146	0.0716558	2.3	1.94805
201147	0.0937038	2.37	0.606061
201148	0.0624692	2.23	2.64901
201149	0.0587945	2.51	2.04082
201150	0.16536	2.63	6.89655
201151	0.178221	2.97	2.84091
201152	0.148824	3.35	4.04624
201201	0.126304	3.79	7.63889
201202	0.197694	3.57	18.2857
201203	0.124474	3.48	12.8834
201204	0.166575	4.02	11.5385
201205	0.175728	3.05	19.5946
201206	0.208677	3	15.9763
201207	0.276405	3.87	22.4852
201208	0.391726	4.11	22.0721
201209	0.252608	4.2	29.3194
201210	0.214168	4.51	34.375
201211	0.212338	3.97	33.8983
201212	0.197694	3.86	36.2162
201213	0.197694	3.68	31.4815
201214	0.0805418	3.33	18.9189
201215	0.0604064	3.07	12.7517
201216	0.0860333	2.96	8.10811
201217	0.0933553	3.51	5.92105
201218	0.0384404	3.63	5.9322
201219	0.0311184	3.45	3.67647
201220	0.0439319	3.6	4
201221	0.0604064	3.07	1.93548
201222	0.0384404	3.1	1.72414
201223	0.0329489	3.22	3.93701
201224	0.0347794	3.78	6.61157
201225	0.0512539	3.63	6.52174
201226	0.0842028	3.92	13.8889
201227	0.0878638	4.19	23.622
201228	0.107999	4.42	30.1587
201229	0.139118	5.05	30.9859
201230	0.201355	4.78	53.3333
201231	0.0933553	4.3	36.4286
201232	0.122643	4.11	42.5
201233	0.102508	4.13	35.7724
201234	0.0695589	3.73	16.4557
201235	0.0988468	3.15	25.2033
201236	0.0475929	3.3	14.0496
201237	0.0677284	3.32	10.2564
201238	0.0512539	3.25	7.80142
201239	0.0658979	2.99	1.94175
201240	0.00549149	2.88	1.9802
201241	0.0292879	2.58	0
201242	0.0402709	2.81	0
201243	0.0713894	2.89	0.724638
201244	0.0366099	2.38	0
201245	0.0164745	2.42	1.63934
201246	0.0384404	2.48	0
201247	0.0530844	2.4	0
201248	0.0622369	2.31	0
201249	0.0237965	2.31	0
201250	0.0384404	2.38	0.819672
201251	0.0512539	2.75	0
201252	0.100677	2.87	0
201301	0.0365163	2.66	3.05344
201302	0.0675552	2.61	7.53425
201303	0.0785101	2.74	8.62069
201304	0.113201	2.72	14.2045
201305	0.0858134	2.61	11.7284
201306	0.0529487	2.52	11.6883
201307	0.0328647	2.64	10
201308	0.105897	2.43	11.465
201309	0.102246	2.39	17.037
201310	0.0474712	2.85	11.0294
201311	0.0529487	2.79	20.6061
201312	0.0931167	2.89	16.8919
201313	0.0876392	2.78	14.7887
201314	0.060252	3.25	12.2047
201315	0.0657294	3.64	9.36709
201316	0.0456454	3.45	9.62567
201317	0.107723	3.46	12.0588
201318	0.0712069	3.48	11.8644
201319	0.0419938	3.17	3.84615
201320	0.0456454	3.19	4.34783
201321	0.0456454	3.54	2
201322	0.0219098	3.27	2.74914
201323	0.0292131	3.52	0.364964
201324	0.0237356	3.34	0.980392
201325	0.0310389	3.28	0.682594
201326	0.0310389	3.67	0
201327	0.0273873	3.6	0.671141
201328	0.0529487	3.01	1.01351
201329	0.0219098	2.82	1.01695
201330	0.0292131	2.71	0
201331	0.0255614	2.65	1.38889
201332	0.0310389	2.7	1.3289
201333	0.0292131	2.67	1.59744
201334	0.0328647	2.24	0.958466
201335	0.0456454	2.17	0.909091
201336	0.0365163	2.12	3.25444
201337	0.0419938	2.48	2.25806
201338	0.0584261	2.52	2.79503
201339	0.0474712	2.55	4.01235
201340	0.0346905	2.74	4.74453
201341	0.0639036	2.33	2.76923
201342	0.102246	2.23	6.36132
201343	0.120504	2.35	7.23192
201344	0.0949425	2.44	8.76289
201345	0.0949425	2.21	12.1127
201346	0.12233	2.01	10.7895
201347	0.204491	2.29	15.8177
201348	0.297608	2.35	25.6293
201349	0.463757	2.72	29.471
201350	0.613474	2.96	35.9551
201351	0.691985	3.53	41.4583
201352	0.803359	4.18	48.1611
201401	0.934885	5.02	53.5469
201402	1.12405	5.61	52.0482
201403	1.65879	5.2	50.4525
201404	1.95708	4.68	49.8915
201405	1.37141	4.98	49.0765
201406	0.854856	3.37	38.4
201407	0.620226	2.84	29.3963
201408	0.609312	2.89	22.0994
201409	0.463805	3.06	20.8333
201410	0.349218	3.3	14.7632
201411	0.285558	3.22	11.9444
201412	0.254638	3.54	10.4167
201413	0.190979	3.51	7.44986
201414	0.205529	3.28	7.06806
201415	0.138232	3.23	4.70914
201416	0.160058	2.84	0.828729
201417	0.138232	2.92	1.14943
201418	0.140051	2.77	2.30548
201419	0.0963987	2.39	1.45349
201420	0.123681	2.35	2.25352
201421	0.0782103	2.57	1.18694
201422	0.0654784	2.89	0.826446
201423	0.0727537	3.01	2.2792
201424	0.114587	2.99	0.833333
201425	0.0600218	3.01	2.02899
201426	0.129138	3.03	3.96601
201427	0.100036	3.11	7.76398
201428	0.221899	3.61	18.2561
201429	0.331029	3.97	35.567
201430	0.434704	4.09	42.7397
201431	0.551109	3.74	49.1667
201432	0.572936	3.57	39.0533
201433	0.536559	3.18	42.7027
201434	0.451073	2.9	41.1429
201435	0.376501	2.73	40.0568
201436	0.254638	2.92	25
201437	0.178247	2.88	19.209
201438	0.147326	2.63	14.6341
201439	0.123681	2.63	9.84043
201440	0.0709349	2.85	5.72391
201441	0.0763914	2.39	6.47059
201442	0.0727537	2.32	3.003
201443	0.0891233	2.3	2.6087
201444	0.0672972	2.2	2.72727
201445	0.0636595	2.15	4.375
201446	0.0618407	1.98	3.58209
201447	0.0782103	2.1	2.849
201448	0.0945798	2.1	4.40771
201449	0.0654784	2.04	2.43902
201450	0.0745726	2.28	7.18232
201451	0.212805	2.44	10.137
201452	0.272826	2.89	19.6891
201501	0.35403	3.23	18.5446
201502	0.412128	3.31	25.9446
201503	0.582789	3.85	32.9238
201504	0.577342	3.74	39.9015
201505	0.426652	3.64	45.2736
201506	0.393972	3.48	30.491
201507	0.393972	3.27	33.7292
201508	0.246914	3.91	28.5714
201509	0.245098	2.84	24.1117
201510	0.245098	2.38	17.7719
201511	0.274147	2.63	21.6495
201512	0.201525	2.8	14.4044
201513	0.190632	2.81	12.8415
201514	0.156137	2.89	10.0543
201515	0.145243	2.37	8.10811
201516	0.121641	2.5	5.31915
201517	0.275962	2.51	5.19126
201518	0.196078	2.74	5.72207
201519	0.0780683	2.66	2.87356
201520	0.0944081	2.67	3.68098
201521	0.110748	3.12	4.5584
201522	0.105301	3.07	6.01093
201523	0.0998548	3.29	6.42458
201524	0.136166	3.12	9.77654
201525	0.223312	3.53	15.5172
201526	0.361293	3.97	30.4878
201527	0.519245	3.98	37.8613
201528	0.771605	3.96	52.4675
201529	1.00218	4.57	49.0765
201530	1.122	5	63.7602
201531	1.12745	4.52	56.9482
201532	0.620915	3.53	44.898
201533	0.379448	2.91	38.1381
201534	0.348584	2.66	30.8357
201535	0.283224	2.55	26.703
201536	0.13435	2.57	19.1358
201537	0.11801	2.43	13.2743
201538	0.10167	2.19	9.9359
201539	0.108932	2.57	5.11509
201540	0.0544662	2.51	3.54839
201541	0.0308642	2.28	1.47059
201542	0.0453885	2.45	0.295858
201543	0.0689906	2.36	0
201544	0.0453885	2.31	0.673401
201545	0.0381264	2.18	0.322581
201546	0.0580973	2.25	3.25444
201547	0.0653595	2.39	0.925926
201548	0.0708061	2.23	1.58228
201549	0.0726216	2.32	1.92926
201550	0.110748	2.36	2.84091
201551	0.161583	2.56	9.44444
201552	0.216049	2.65	13.6646
201553	0.455701	2.95	18.6747
201601	0.592165	3.12	26.8617
201602	0.967684	3.41	36.2468
201603	0.917133	3.78	34.8837
201604	0.944214	3.47	38.7268
201605	0.890052	2.94	42.1788
201606	0.671601	4.27	34.7953
201607	0.646326	2.88	32.4324
201608	0.686044	3.04	33.0508
201609	0.675212	3.62	34.6457
201610	0.52356	3.64	31.5315
201611	0.651742	4.17	35.7349
201612	0.624661	4.09	36.1186
201613	0.648131	4.41	36.631
201614	0.516339	4.19	36.87
201615	0.467593	3.85	28.1065
201616	0.352049	3.71	23.1928
201617	0.290666	3.62	20.5882
201618	0.205813	3.51	13.141
201619	0.189565	3.48	9.60452
201620	0.16429	3.47	10.625
201621	0.104712	3.47	5.53846
201622	0.119155	3.41	4.54545
201623	0.0956851	3.67	3.06748
201624	0.0776313	3.59	1.5015
201625	0.124571	3.55	2.6393
201626	0.0938798	3.31	3.1746
201627	0.0812421	3.34	2.35988
201628	0.0938798	3.15	3.83275
201629	0.0722152	3.17	2.76074
201630	0.090269	2.96	1.58228
201631	0.0559668	2.7	1.23839
201632	0.0920744	2.72	2.57235
201633	0.0866582	2.81	1.97368
201634	0.0920744	2.58	2.54777
201635	0.075826	2.11	4.14013
201636	0.0613829	2.24	3.05085
201637	0.0794367	2.37	4.23453
201638	0.115544	2.59	8.49057
201639	0.0812421	2.44	3.85965
201640	0.151652	2.5	14.6104
201641	0.194981	2.4	16.8196
201642	0.312331	2.64	18.7861
201643	0.550641	2.91	30.7229
201644	0.913522	3.01	34.4538
201645	0.929771	3.24	32.4242
201646	1.46777	3.5	38.5475
201647	1.04712	3.41	43.1884
201648	1.46597	3.8	43.1579
201649	1.70067	3.66	40.9756
201650	1.40459	3.4	43.5484
201651	1.35042	3.7	41.1444
201652	1.28001	3.71	34.7701
201701	1.00537	3.55	35.5114
201702	0.856887	3.14	27.7311
201703	0.647585	2.84	22.7666
201704	0.543828	3.09	19.0635
201705	0.563506	2.96	24.0223
201706	0.522361	2.4	16.7147
201707	0.762075	2.94	22.1939
201708	0.751342	3.07	21.9839
201709	0.776386	3.39	27.9778
201710	0.713775	3.32	23.3983
201711	0.742397	3.46	27.5148
201712	0.726297	3.4	26.8882
201713	0.717352	4.16	26.9113
201714	0.529517	4.4	24.0854
201715	0.486583	4.12	19.2308
201716	0.407871	4.15	20.5438
201717	0.345259	3.71	16.1585
201718	0.339893	3.73	16.7742
201719	0.298748	3.85	12.8205
201720	0.255814	3.78	13.354
201721	0.241503	3.69	7.07071
201722	0.118068	4.05	4.04984
201723	0.232558	3.68	3.11526
201724	0.202147	3.58	2.89389
201725	0.177102	3.72	0.651466
201726	0.232558	3.94	5.67164
201727	0.379249	4.11	10
201728	0.55814	4.24	18.5841
201729	0.686941	4.24	26.4957
201730	0.942755	4.8	28.3019
201731	1.72093	4.69	35.2941
201732	2.97674	5.13	48.0211
201733	4.00179	5.14	48.9305
201734	3.83542	4.67	48.0114
201735	3.43828	4.56	42.8571
201736	2.28801	4.49	40.8284
201737	1.7585	4.27	42.3567
201738	1.02147	3.61	29.7386
201739	0.821109	4.06	22.1088
201740	0.658318	4.82	28.2759
201741	0.538462	3.58	27.1084
201742	0.402505	3.36	22.8477
201743	0.286225	3.45	12.3839
201744	0.347048	3.46	11.0032
201745	0.207513	3.38	11.1455
201746	0.234347	3.31	10.5572
201747	0.347048	3.56	14.5401
201748	0.644007	3.57	18.6747
201749	0.958855	3.8	24.9351
201750	1.58855	4.37	35.641
201751	3.58676	5.89	48.3173
201752	6.75134	7.15	54.2289
201801	10.1149	7.69	51.8124
201802	15.3085	8.33	52.4896
201803	24.46	10.11	62.5498
201804	20.3589	8.87	57.5824
201805	18.6336	8.18	57.7465
201806	18.5081	7.09	60.7296
201807	16.2206	7.25	58.6498
201808	11.3064	5.51	53.7313
201809	7.32898	4.18	43.0168
201810	4.55188	3.37	26.3441
201811	3.14478	3.32	22.1574
201812	1.7306	3.24	11.1765
201813	1.24978	3.32	5.95238
201814	0.491427	3.02	3.75427
201815	0.342938	2.79	1.6129
201816	0.330564	2.98	0.311526
201817	0.353544	3.34	0.358423
201818	0.31819	3.25	0.318471
201819	0.293442	3.09	0.34965
201820	0.337635	3.44	0.338983
201821	0.282836	3.24	0.323625
201822	0.226268	3.03	0
201823	0.265158	3.24	0
201824	0.259855	3.22	0
201825	0.197985	3.13	0
201826	0.187379	3.01	1.14943
201827	0.206823	2.82	0.384615
201828	0.166166	3.01	0.355872
201829	0.199753	2.89	0
201830	0.164398	2.83	0
201831	0.190914	2.8	0.732601
201832	0.173237	2.75	0
201833	0.152024	2.85	0
201834	0.167934	2.83	1.35593
201835	0.150256	2.69	1.34228
201836	0.129044	2.46	1.81159
201837	0.208591	2.8	1.6835
201838	0.166166	2.85	0
201839	0.190914	2.79	0.340136
201840	0.160863	3.58	0
201841	0.166166	2.74	0.343643
201842	0.20152	3	0
201843	0.166166	2.99	1.37457
201844	0.231572	2.7	0.623053
201845	0.236875	2.63	1.16618
201846	0.236875	2.6	0.56338
201847	0.34117	3.01	0.2849
201848	0.420718	2.96	2.51716
201849	0.325261	3.12	2.84238
201850	0.809617	3.17	5.65611
201851	1.29751	3.7	9.2545
201852	2.24677	3.85	14.7959
201901	5.64755	4.58	18.1818
201902	20.2179	5.96	42.813
201903	30.6937	7.28	47.5069
201904	35.7033	6.52	50
201905	36.9339	6.27	56.2648
201906	25.6737	7.97	58.8235
201907	28.0112	5.44	55.7647
201908	29.0239	5.51	58.5987
201909	41.9923	6.27	58.6207
201910	39.9861	6.73	56.8696
201911	28.0112	6.47	46.1883
201912	18.2029	5.45	44.6089
201913	13.9498	5.51	42.2846
201914	12.0551	4.95	39.3665
201915	9.9878	5.03	37.4302
201916	9.9878	5.2	40.0415
201917	7.89088	4.9	32.3789
201918	6.30469	5.18	26.2346
201919	6.37441	5.16	20.1893
201920	5.38783	4.82	24.5383
201921	5.03225	4.88	21.5259
201922	4.13456	4.7	15.8228
201923	3.20028	4.86	20.5314
201924	2.41938	4.5	13.4831
201925	2.01673	4.61	10.2719
201926	1.77445	4.42	10.7362
201927	1.66115	4.09	8.72483
201928	1.60885	4.07	8.6262
201929	1.74307	3.95	8.51735
201930	1.9383	3.92	10.9718
201931	1.92435	3.93	8.90208
201932	2.09169	3.84	7.21003
201933	1.85114	3.7	9.52381
201934	1.61234	3.47	9.87654
201935	1.50427	3.26	9.53947
201936	2.56231	3.58	15.142
201937	2.78717	4.2	11.1801
201938	2.21021	4.1	11.746
201939	1.93481	3.99	12.6246
201940	1.21841	4.3	7.77778
201941	0.878508	3.27	9.01408
201942	1.07373	3.29	3.84615
201943	1.04061	3.42	7.36196
201944	1.34216	3.31	7.78816
201945	1.83022	3.35	10.5263
201946	2.78194	3.67	8.8685
201947	5.58829	3.83	19.1257
201948	10.0959	4.52	29.199
201949	23.7005	5.3	50.2488
201950	60.5857	7.4	49.1337
201951	92.4159	8.47	57.8759
201952	148.895	9.62	61.2587
202001	148.197	9.96	69.3262
202002	127.99	8.63	59.8997
202003	92.4598	6.97	67.8378
202004	73.4137	9.58	46.5116
202005	19.6701	9.64	41.0169
202006	3.5265	6.17	18.5567
202007	1.42393	4.9	6.75676
202008	0.663248	3.81	2.06186
202009	0.694017	3.67	0.322581
202010	0.42906	2.85	1.43885
202011	0.451282	2.43	0.311526
202012	0.548718	2.82	0
202013	0.365812	2.45	0
202014	0.282051	2.34	0
202015	0.217094	2.48	0
202016	0.283761	2.74	0
202017	0.331624	3.1	0
202018	0.251282	3.03	0
202019	0.266667	3.6	0
202020	0.347008	3.62	0
202021	0.374359	4.86	0
202022	0.48547	5.47	0
202023	0.384615	4.61	0
202024	0.268376	3.85	0
202025	0.283761	3.66	0.318471
202026	0.254701	3.13	0
202027	0.254701	3.03	0
202028	0.186325	2.78	0
202029	0.201709	2.83	0
202030	0.176068	2.99	0
202031	0.182906	2.99	0
202032	0.198291	2.93	0
202033	0.181197	2.92	0
202034	0.140171	2.7	0
202035	0.136752	2.65	0
202036	0.169231	2.97	0
202037	0.261538	3.65	0
202038	0.261538	3.6	0
202039	0.282051	3.61	0
202040	0.350427	3.34	0
202041	0.25641	3.25	0
202042	0.220513	2.83	0
202043	0.290598	4.04	0
202044	0.323077	4.38	0
202045	0.329914	4.31	0
202046	0.377778	3.41	0
202047	0.352137	3.54	0
202048	0.263248	3.21	0
202049	0.338461	3.15	0.200803
202050	0.376068	3.42	0
202051	0.345299	3.22	0
202052	0.304273	3.28	0.18797
202053	0.160684	3.41	0
202101	0.346923	3.41	0.609756
202102	0.447593	3.79	3.03605
202103	0.396484	3.55	0.784314
202104	0.2509	3.27	0.412371
202105	0.246254	2.74	1.21212
202106	0.147133	3.07	0.724638
202107	0.103767	2.47	0
202108	0.170364	2.08	0.890869
202109	0.193596	1.99	1.15207
202110	0.230766	2.21	0.473934
202111	0.319046	2.62	1.97368
202112	0.359313	2.8	1.19332
202113	0.387191	2.74	0.259067
202114	0.35157	2.79	3.22581
202115	0.353118	2.71	2.85714
202116	0.356216	3.03	0.649351
202117	0.36396	3.09	0.742574
202118	0.337631	3.31	0.469484
202119	0.354667	3.11	1.28205
202120	0.348472	3.46	1.43541
202121	0.410423	3.88	1.68421
202122	0.407325	3.94	4.01786
202123	0.302009	4.41	1.70316
202124	0.331436	4.96	0.436681
202125	0.342277	4.73	1.16822
202126	0.359313	4.03	1.87354
202127	0.500251	3.84	2.34742
202128	0.648932	3.51	5.82524
202129	0.7527	3.46	4.32692
202130	1.02683	3.17	5.64103
202131	1.52089	3.47	5.50239
202132	2.0041	3.59	6.3981
202133	2.49041	3.61	8.06452
202134	2.37271	3.38	11.7257
202135	2.34948	3.6	10.1382
202136	2.80481	3.67	16.055
202137	3.55287	4.17	21.7865
202138	2.92717	4.63	16.8776
202139	2.04592	4.19	14.2857
202140	1.30716	3.9	14.0436
202141	1.17087	2.97	9.69267
202142	1.47597	3.16	10.6236
202143	1.85077	3.53	14.4144
202144	1.92047	3.73	12.0853
202145	2.12181	3.74	12.7563
202146	3.34688	3.62	29.3436
202147	4.16927	3.65	16.78
202148	6.57605	3.97	26.0593
202149	9.64416	4.73	33.2649
202150	7.78564	4.36	22.9299
202151	6.98028	3.98	21.8097
202152	7.39071	3.86	27.7533
202201	10.1583	4.01	24.1036
202202	10.3907	3.62	24.0343
202203	9.97559	3.34	25.1559
202204	5.52599	2.97	25.0545
202205	1.96848	4	24.812
202206	3.17342	2.65	19.4064
202207	4.03453	2.67	22.9885
202208	6.80682	3.18	28.1465
202209	13.9652	4.17	43.7255
202210	12.8315	4.59	33.1858
202211	10.0375	4.95	27.1868
202212	5.30762	4.39	24.1071
202213	4.383	4.36	20.6977
202214	3.22608	6.92	14.6766
202215	3.39644	6.17	12.0283
202216	4.3892	6.05	9.04523
202217	3.59004	5.8	6.99482
202218	2.16053	5.63	3.45679
202219	2.12491	5.48	6.71642
202220	3.04023	5.87	8.21596
202221	3.31745	5.91	11.8227
202222	3.94315	4.51	15.367
202223	7.18782	4.44	17.2775
202224	14.2146	4.86	30.2211
202225	38.1631	7.06	38.4091
202226	70.9412	7.72	45.1467
202227	86.1578	7.84	56.351
202228	83.5342	7.21	53.5797
202229	60.8541	6.16	51.2438
202230	45.1976	5.19	45.7921
202231	29.1586	4.67	36.7647
202232	17.4561	4.12	31.4214
202233	8.45006	3.39	21.7284
202234	4.05776	2.81	16.25
202235	2.85902	2.84	9.82368
202236	2.60502	2.67	20.2469
202237	2.74286	2.53	13.242
202238	2.27049	2.78	17.561
202239	1.70364	2.79	10.3627
